# Supplementary material for: Semi-automated socio-anthropologic analysis of the medical discourse on rheumatoid arthritis: Potential impact on public health
Source: PLoS One. 2022 Dec 29;17(12):e0279632. doi: 10.1371/journal.pone.0279632 (PMC9799325; doi:10.1371/journal.pone.0279632)
Supplement: S2 Table — (XLSX) [file pone.0279632.s002.xlsx]

## Sheet: TableS2-Selected Articles
MeSH
LevelI	LevelII	Query	Publications (Total)									Filter
			PMID	Title	Authors	Citation	Journal/Book	Publication Year	PMCID	NIHMS ID	DOI
Pharmacological Approach
	Drug Therapy		1311
		(("Arthritis, Rheumatoid/therapy"[Mesh]) AND "Review" [Publication Type]) AND "Drug Therapy"[Mesh]
	anti inflammatory agents: Substances that reduce or suppress INFLAMMATION.		1294
		((("Arthritis, Rheumatoid/therapy"[Mesh]) AND "Review" [Publication Type])) AND "Anti-Inflammatory Agents"[Mesh]
	Anti inflammatory Drug Therapy		258
		((("Arthritis, Rheumatoid/therapy"[Mesh]) AND "Review" [Publication Type]) AND "Drug Therapy"[Mesh]) AND "Anti-Inflammatory Agents"[Mesh]
			28612748	Novel treatment strategies in rheumatoid arthritis	Burmester GR Pope JE.	Burmester GR	Lancet	2017			10.1016/S0140-6736(17)31491-5
			22942329	Combination therapy for pain management in inflammatory arthritis: a Cochrane systematic review	Ramiro S Radner H van der Heijde DM Buchbinder R Aletaha D Landewé RB.	Ramiro S	J Rheumatol Suppl	2012			10.3899/jrheum.120342
			17158693	Treatment of rheumatoid arthritis	Gaffo A Saag KG Curtis JR.	Gaffo A	Am J Health Syst Pharm	2006			10.2146/ajhp050514
			16263606	Current management: Management of rheumatic diseases in the era of biological anti-rheumatic drugs	Konttinen YT Seitsalo S Lehto M Santavirta S.	Konttinen YT	Acta Orthop	2005			10.1080/17453670510041673
			12915159	Pharmacological treatment of established rheumatoid arthritis	Lee SJ Kavanaugh A.	Lee SJ	Best Pract Res Clin Rheumatol	2003			10.1016/s1521-6942(03)00048-2
			11001377	Current treatment paradigms in rheumatoid arthritis	Fries JF.	Fries JF	Rheumatology (Oxford)	2000			10.1093/oxfordjournals.rheumatology.a031492
			8374456	Medical management of rheumatoid arthritis	Porter DR Sturrock RD.	Porter DR	BMJ	1993	PMC1678418		10.1136/bmj.307.6901.425
			731618	Modern management of rheumatoid arthritis	Huskisson EC, Lettin AV, Woolf DL	Huskisson EC	J R Coll Physicians Lond	1978	PMC5366680
Autonomic nervous system							.
	Vagus Nerve Stimulation		3
		(("Arthritis, Rheumatoid/therapy"[Mesh]) AND "Review" [Publication Type]) AND "Vagus Nerve Stimulation"[Mesh]
			28547815	Balancing the autonomic nervous system to reduce inflammation in rheumatoid arthritis	Koopman FA van Maanen MA Vervoordeldonk MJ Tak PP.	J Intern Med. 2017 Jul;282(1):64-75. doi: 10.1111/joim.12626. Epub 2017 May 26.	J Intern Med	2017			10.1111/joim.12626
			25481554	Vagus nerve stimulation: a new bioelectronics approach to treat rheumatoid arthritis?	Koopman FA Schuurman PR Vervoordeldonk MJ Tak PP.	Best Pract Res Clin Rheumatol. 2014 Aug;28(4):625-35. doi: 10.1016/j.berh.2014.10.015. Epub 2014 Nov 20.	Best Pract Res Clin Rheumatol	2014			10.1016/j.berh.2014.10.015
Gut Intestinal Microbiota
	Dysbiosis Therapy		8	too general overall, refers to GI microbiome description in RA
			27789760	The evidence for microbiome manipulation in inflammatory arthritis	Jethwa H Abraham S.	Rheumatology (Oxford). 2017 Sep 1;56(9):1452-1460. doi: 10.1093/rheumatology/kew374.	Rheumatology (Oxford)	2017			10.1093/rheumatology/kew374
			27909795	Altered gut microbiota in RA: implications for treatment	Kang Y Cai Y Zhang X Kong X Su J.	Z Rheumatol. 2017 Jun;76(5):451-457. doi: 10.1007/s00393-016-0237-5.	Z Rheumatol	2017			10.1007/s00393-016-0237-5
	Anti-Bacterial Agents		121
		(((("Arthritis, Rheumatoid/therapy"[Mesh]) AND "Review" [Publication Type]))) AND "Anti-Bacterial Agents" [Pharmacological Action]
			12969322	Past present and future drug treatment for rheumatoid arthritis and systemic lupus erythematosus	Mottram PL.	Mottram PL	Immunol Cell Biol	2003			10.1046/j.1440-1711.2003.01184.x	too general
			8591652	Antimicrobial therapy for rheumatoid arthritis	Kloppenburg M Dijkmans BA Breedveld FC.	Kloppenburg M	Baillieres Clin Rheumatol	1995			10.1016/s0950-3579(05)80312-7
	Dietary Supplements (note: MeSH term includes nutraceutics, no dedicated MeSH term)		49
		((("Arthritis, Rheumatoid/therapy"[Mesh]) AND "Review" [Publication Type])) AND "Dietary Supplements"[Mesh]
			29094223	Can Probiotic Supplements Improve Outcomes in Rheumatoid Arthritis?	Schorpion A Kolasinski SL.	Schorpion A	Curr Rheumatol Rep	2017			10.1007/s11926-017-0696-y
			12662368	Nutritional management of rheumatoid arthritis: a review of the evidence	Rennie KL Hughes J Lang R Jebb SA.	Rennie KL	J Hum Nutr Diet	2003			10.1046/j.1365-277x.2003.00423.x
	Fecal Microbiota Transplantation		0
		((("Arthritis, Rheumatoid/therapy"[Mesh]) AND "Review" [Publication Type])) AND "Fecal Microbiota Transplantation"[Mesh]
			NO RESULTS
			https://clinicaltrials.gov/ct2/show/NCT03944096
Wound Healing
	Mechanical Stimuli
	Ultrasonic Therapy		5
		(("Arthritis, Rheumatoid/therapy"[Mesh]) AND "Review" [Publication Type]) AND "Ultrasonic Therapy"[Mesh]
			22326361	Osteoarthritis and rheumatoid arthritis: conservative therapeutic management	Beasley J.	J Hand Ther. 2012 Apr-Jun;25(2):163-71; quiz 172. doi: 10.1016/j.jht.2011.11.001. Epub 2012 Feb 11.	J Hand Ther	2012			10.1016/j.jht.2011.11.001
			12137714	Therapeutic ultrasound for the treatment of rheumatoid arthritis	Casimiro L Brosseau L Robinson V Milne S Judd M Well G Tugwell P Shea B.	Cochrane Database Syst Rev. 2002;(3):CD003787. doi: 10.1002/14651858.CD003787.	Cochrane Database Syst Rev	2002			10.1002/14651858.CD003787
	Massage		6
		((("Arthritis, Rheumatoid/therapy"[Mesh]) AND "Review" [Publication Type])) AND "Massage"[Mesh]
			28177937	Massage Therapy for Pain and Function in Patients With Arthritis: A Systematic Review of Randomized Controlled Trials	Nelson NL Churilla JR.	Am J Phys Med Rehabil. 2017 Sep;96(9):665-672. doi: 10.1097/PHM.0000000000000712.	Am J Phys Med Rehabil	2017			10.1097/PHM.0000000000000712
	Acupuncture Therapy		22
		((("Arthritis, Rheumatoid/therapy"[Mesh]) AND "Review" [Publication Type])) AND "Acupuncture Therapy"[Mesh]
			18759255	Acupuncture for pain relief in patients with rheumatoid arthritis: a systematic review	Wang C de Pablo P Chen X Schmid C McAlindon T.	Wang C	Arthritis Rheum	2008			10.1002/art.24009
			18710899	Acupuncture for rheumatoid arthritis: a systematic review	Lee MS Shin BC Ernst E.	Lee MS	Rheumatology (Oxford)	2008			10.1093/rheumatology/ken330
			16235342	Acupuncture and electroacupuncture for the treatment of rheumatoid arthritis	Casimiro L Barnsley L Brosseau L Milne S Robinson VA Tugwell P Wells G.	Casimiro L	Cochrane Database Syst Rev	2005			10.1002/14651858.CD003788.pub2
	Electrical Stimuli
	Electric stimulation Therapy		13
		((("Arthritis, Rheumatoid/therapy"[Mesh]) AND "Review" [Publication Type])) AND "Electric Stimulation Therapy"[Mesh]
			12918009	Transcutaneous electrical nerve stimulation (TENS) for the treatment of rheumatoid arthritis in the hand	Brosseau L Judd MG Marchand S Robinson VA Tugwell P Wells G Yonge K.	Brosseau L	Cochrane Database Syst Rev	2003			10.1002/14651858.CD004287
			12076504	Electrical stimulation for the treatment of rheumatoid arthritis	Brosseau LU Pelland LU Casimiro LY Robinson VI Tugwell PE Wells GE.	Brosseau LU	Cochrane Database Syst Rev	2002			10.1002/14651858.CD003687
	Electromagnetic Stimuli
	Electromagnetic Phenomena		5
		((("Arthritis, Rheumatoid/therapy"[Mesh]) AND "Review" [Publication Type])) AND "Electromagnetic Phenomena"[Mesh]
			20329696	Low frequency pulsed electromagnetic field--a viable alternative therapy for arthritis	Ganesan K Gengadharan AC Balachandran C Manohar BM Puvanakrishnan R.	Indian J Exp Biol. 2009 Dec;47(12):939-48.	Indian J Exp Biol	2009
	Optical radiation
	Laser Therapy - photobiomodulation (low level laser therapy LLLT) - World Association of Laser Therapy (WALT) Therapy (WALT) has attempted to provide dosage guidelines (http://www.walt.nu/dosage-recommendations.html).		11
		((("Arthritis, Rheumatoid/therapy"[Mesh]) AND "Review" [Publication Type])) AND "Laser Therapy"[Mesh]
			16235295	Low level laser therapy (Classes I II and III) for treating rheumatoid arthritis	Brosseau L Robinson V Wells G Debie R Gam A Harman K Morin M Shea B Tugwell P.	Cochrane Database Syst Rev. 2005 Oct 19;(4):CD002049. doi: 10.1002/14651858.CD002049.pub2.	Cochrane Database Syst Rev	2005			10.1002/14651858.CD002049.pub2
			17906290	Effectiveness of nonpharmacological and nonsurgical interventions for patients with rheumatoid arthritis: an overview of systematic reviews	Christie A Jamtvedt G Dahm KT Moe RH Haavardsholm EA Hagen KB.	Phys Ther. 2007 Dec;87(12):1697-715. doi: 10.2522/ptj.20070039. Epub 2007 Sep 25.	Phys Ther	2007			10.2522/ptj.20070039
