# Supplementary material for: Semi-automated socio-anthropologic analysis of the medical discourse on rheumatoid arthritis: Potential impact on public health
Source: PLoS One. 2022 Dec 29;17(12):e0279632. doi: 10.1371/journal.pone.0279632 (PMC9799325; doi:10.1371/journal.pone.0279632)
Supplement: S3 Table — (XLSX) [file pone.0279632.s003.xlsx]

## Sheet: Table S3 - Editable Table 2
Category	Label	Authors	Typology	Temporality	Spatialization Etiology	Spatialization Therapy	Legitimacy	Criterion	Date	Background	Geography
PHA	AI	Burmester GR et al.	sys. rev.	innovation	localized	localized	reference	ACR/EULAR	2017	Rheumatology	DE
PHA	AI	Ramiro S et al.	sys. rev.	innovation	localized	localized	reference	ACR/EULAR	2012	Rheumatology	PT
PHA	AI	Gaffo A et al.	sys. rev.	innovation	localized	localized	reference	ACR/EULAR	2006	Rheumatology	US
PHA	AI	Konttinen YT et al.	sys. rev.	innovation	localized	localized	reference	ACR/EULAR	2005	Medicine	FI
PHA	AI	Lee SJ et al.	sys. rev.	innovation	localized	systemic	reference	ACR/EULAR	2003	Rheumatology	US
PHA	AI	Fries JF	sys. rev.	innovation	localized	systemic	reference	NA	2000	Rheumatology	US
PHA	AI	Porter DR et al.	overview	experiential	localized	systemic	reference	NA	1993	Rheumatology	UK
PHA	AI	Huskisson EC et al.	overview	experiential	localized	systemic	reference	NA	1978	Rheumatology	UK
EXP	VNS	Koopman FA et al.	overview	innovation	systemic	localized	alternative	ACR/EULAR	2017	Rheumatology	NL
EXP	VNS	Koopman FA et al.	overview	innovation	systemic	localized	alternative	ACR/EULAR	2014	Rheumatology	NL
EXP	Dys	Jethwa H et al.	overview	innovation	systemic	systemic	complementary	NA	2017	Medicine	UK
EXP	Dys	Kang Y et al.	overview	innovation	systemic	systemic	complementary	NA	2017	Inf. Dis. Medicine	CN
EXP	AB	Mottram PL	overview	experiential	localized	localized	complementary	NA	2003	Medicine	AU
EXP	AB	Kloppenburg et al.	overview	experiential	localized	localized	complementary	NA	1995	Rheumatology	NL
EXP	Diet	Schorpion A et al.	overview	innovation	systemic	systemic	complementary	ACR/EULAR	2017	Rheumatology	US
EXP	Diet	Rennie KL et al.	overview	innovation	systemic	systemic	complementary	NA	2003	Nutritional Sciences	UK
EXP	FMT	Zhang X. et al.	overview	innovation	systemic	localized	complementary	ACR/EULAR	2019	Rheumatology	CN
USTD	US	Beasley J.	sys. rev.	experiential	localized	localized	complementary	NA	2012	Occupational Med.	US
USTD	US	Casimiro L et al.	sys. rev.	experiential	localized	localized	complementary	ACR OMERACT	2002	Phys.& Rehab. Med.	CA
USTD	Mass	Nelson NL et al	sys. rev.	experiential	systemic	systemic	alternative	ROM	2017	Applied Kinesiology	US
USTD	AP	Lee MS et al.	overview	experiential	systemic	systemic	alt-complementary	ACR/EULAR	2008	Oriental Medicine	KR
USTD	AP	Casimiro L et al.	sys. rev.	experiential	systemic	systemic	complementary	OMERACT	2005	Phys.& Rehab. Med.	CA
USTD	AP	Wang C et al.	overview	experiential	systemic	systemic	alt-complementary	ACR/EULAR	2008	Rheumatology	US
USTD	EL	Brosseau L et al.	sys. rev.	experiential	localized	localized	complementary	OMERACT	2003	Phys.& Rehab. Med.	CA
USTD	EL	Pelland L et al.	sys. rev.	experiential	localized	localized	alternative	NA	2002	Physiotherapy	CA
USTD	LLT	Brosseau L et al.	sys. rev.	experiential	localized	localized	complementary	OMERACT	2005	Phys.& Rehab. Med.	CA
USTD	LLT	Christie A et al.	sys. rev.	experiential	systemic	localized	complementary	OMERACT	2007	Rheumatology	NO
USTD	EM	Ganesan K et al.	overview	syncretic	systemic	systemic	alternative	NA	2009	Biotechnology	IN
		Brosseau L et al.
		Christie A et al.
